# Supplementary material for: TNF signaling mediates cellular immune function and promotes malaria parasite killing in the mosquito Anopheles gambiae
Source: PLoS Pathog. 2025 Jul 3;21(7):e1013329. doi: 10.1371/journal.ppat.1013329 (PMC12244535; doi:10.1371/journal.ppat.1013329)
Supplement: S1 Table — (XLSX) [file ppat.1013329.s004.xlsx]

## Sheet: Fig 1B-D
Figure 1B
Eiger
	Naive							Blood-fed							P.b. Inf
Hemocytes	0.000642	0.0013323	0.0011382	0.0030563				0.007047	0.00772	0.003058	0.005034				0.002633	0.007832	0.0094008	0.004405
Midgut	0.0004466	0.0007978	0.0002847	0.0001486				0.0020495	0.002189	0.0031734	0.0028097	0.000708	0.0003097		0.0035834	0.0019944	0.0021746	0.0044835	0.0014361	0.0004086
Carcass	0.001329	0.002124	0.002579	0.002042	0.0001016	0.000375		0.00442	0.0033193	0.003387	0.0027256	0.0001367	0.0003511		0.004973	0.0024799	0.0030252	0.0037706	0.0003097	0.0022467
Figure 1C
Wengen
	Naive						Blood-fed						P.b. Inf
Hemocytes	0.000958	0.00058	0.000985	0.0002983			0.0004119	0.0007764	0.000775	0.0022527	0.0001143	0.0011866	0.0005191	0.0011543	0.000553	0.0003768	0.0016607
Midgut	0.0003571	0.0001458	0.000189				0.0003614	0.0006112	0.0002078	0.0002806			0.0007817	0.0004657	0.0011171	0.0014462	0.0003375	0.0001259
Carcass	0.00174	0.002766	0.002647	0.0006592			0.00169	0.0017051	0.001444	0.0002015	0.0003799	0.0004581	0.001433	0.0012999	0.0012835	0.0009261	0.0001861	0.0008414
Figure 1D
Grindelwald
	Naive			Blood-fed			P.b. Inf
Hemocytes	0.0004648	0.0004809	0.000349	0.0003426	0.0004058	0.000117	0.0003052	0.0002359	0.000104
Midgut	0.0009843	0.0023118	0.0024119	0.0010092	0.0023827	0.0028458	0.0015478	0.0011216	0.003199
Carcass	0.002135	0.002286	0.002562	0.002724	0.0027515	0.002133	0.003155	0.0016934	0.0027192

## Sheet: Fig 2A
Survival- 19 degrees										Survival- 27 degrees
Day	dsGFP-19	dsEiger-19	dsWgn-19	dsGrnd-19						Day	dsGFP-27	dsEiger-27	dsWgn-27	dsGrnd-27
1	1	1	1	0						1	0	1	1	1
1		1	1							1		1		1
2	1	1	1	1						1		1		1
2	1									1		1		1
3	0	0	0	0						1		1		1
4	1	1								1		1		1
4	1	1	1	0						1		1		1
5	0	0	0	1						1		1		1
6	1	1	1	1						1				1
6	1	1	1							1				1
7	0	1	1	0						1				1
8	0	1	1	1						2	1	1	1	1
8		1	1	1						2	1	1	1
9	1	1	1	1						2		1	1
9	1			1						2		1
9	1									2		1
10	1	1	1	1						3	1	1	1	1
10	1		1							3		1	1	1
10	1									3				1
10	1									3				1
11	1	0	0	0						4	1	0	1	1
12	1	1	1	1						4	1		1	1
12		1								4			1	1
12	0	0	0	0						4			1	1
12	0	0	0	0						4			1	1
12	0	0	0	0						5	1	1	0	1
12	0	0	0	0						5		1
12	0	0	0	0						5		1
12	0	0	0	0						5		1
12	0	0	0	0						6	1	0	0	1
12	0	0	0	0						6	1
12	0	0	0	0						7	1	1	1	0
12	0	0	0	0						7	1	1	1
12	0	0	0	0						7	1		1
12	0	0	0	0						7			1
12	0	0	0	0						8	1	0	0	0
12	0	0	0	0						9	1	1	1	1
12	0	0	0	0						9	1	1	1	1
12	0	0	0	0						9				1
12	0	0	0	0						10	1	1	1	0
12	0	0	0	0						10	1	1	1
12	0	0	0	0						10	1	1	1
12	0	0	0	0						10		1
12	0	0	0	0						11	1	1	1	1
12	0	0	0	0						11	1	1	1
12	0	0	0	0						11	1	1	1
12	0	0	0	0						11	1	1	1
12	0	0	0	0						11	1	1
12	0	0	0	0						11	1	1
12	0	0	0	0						11	1
12	0	0	0	0						11	1
12	0	0	0	0						11	1
12	0	0	0	0						11	1
12	0	0	0	0						11	1
12	0	0	0	0						12	1	0	1	1
12	0	0	0	0						12			1	1
12		0	0	0						12				1
12		0	0	0
12		0	0	0						12	0	0	0	0
12				0						12	0	0	0	0
12				0						12	0	0	0	0
12				0						12	0	0	0	0
12				0						12	0	0	0	0
										12	0	0	0	0
										12	0	0	0	0
1	0	1	1	1						12	0	0	0	0
1		1	1	1						12	0	0	0	0
1		1								12	0	0	0	0
2	0	0	0	0						12	0	0	0	0
3	0	0	1	1						12	0	0	0	0
3			1	1						12	0	0	0	0
3				1						12	0	0	0	0
3				1						12	0	0	0	0
4	1	1	1	1						12	0	0	0	0
4		1								12	0	0	0	0
5	0	1	1	1						12	0	0	0	0
5		1	1							12	0	0	0	0
5		1								12	0	0	0	0
6	0	0	0	0						12	0	0	0	0
7	0	0	0	1						12	0	0	0	0
8	1	0	1	0						12	0	0	0	0
8			1							12	0	0	0	0
8			1							12	0	0	0	0
9	0	0	0	0						12	0	0	0	0
10	0	1	0	1						12	0	0	0	0
11	1	0	0	1						12	0		0	0
11				1						12	0		0	0
12	1	0	1	0						12	0		0	0
12	1		1							12			0	0
12	0	0	0	0						12			0	0
12	0	0	0	0						12			0
12	0	0	0	0
12	0	0	0	0						1	1	1	1	1
12	0	0	0	0						1	1	1	1	1
12	0	0	0	0						1		1	1	1
12	0	0	0	0						1			1	1
12	0	0	0	0						1			1	1
12	0	0	0	0						1				1
12	0	0	0	0						2	1	1	1	1
12	0	0	0	0						2	1	1	1	1
12	0	0	0	0						2				1
12	0	0	0	0						2				1
12	0	0	0	0						3	1	1	0	1
12	0	0	0	0						3	1	1		1
12	0	0	0	0						3	1	1		1
12	0	0	0	0						3	1	1		1
12	0	0	0	0						3	1	1
12	0	0	0	0						3	1	1
12	0	0	0	0						4	1	1	1	1
12	0	0	0	0						4	1	1		1
12	0	0	0	0						4		1		1
12	0	0	0	0						4		1		1
12	0	0	0	0						4				1
12	0	0	0	0						5	1	1	0	0
12	0	0	0	0						5	1	1
12	0	0	0	0						6	1	1	1	0
12	0	0	0	0						6		1	1
12	0	0	0	0						6			1
12	0	0	0	0						6			1
12	0	0	0	0						6			1
12	0	0	0	0						6			1
12	0	0	0	0						7	1	1	1	1
12	0	0	0	0						7	1	1	1	1
12	0	0	0	0						7	1
12	0	0	0	0						8	1	0	0	0
12	0	0	0	0						8	1
12	0	0		0						9	1	1	1	0
12	0	0								9		1	1
12	0	0								9		1	1
12	0	0								9			1
12	0									9			1
12	0									10	1	1	1	1
12	0									10	1	1	1	1
12	0									10	1	1	1	1
										10	1	1	1	1
										10	1	1	1	1
										10	1	1	1	1
										10	1	1	1	1
										10	1
										11	1	0	1	1
										11			1	1
										11			1	1
										11			1	1
										11			1
										12	1	1	1	1
										12		1	1	1
										12			1	1
										12				1
										12	0	0	0	0
1	1	1	1	1						12	0	0	0	0
1	1		1	1						12	0	0	0	0
1	1			1						12	0	0	0	0
1	1			1						12	0	0	0	0
1				1						12	0	0	0	0
1				1						12	0	0	0	0
1				1						12	0	0	0	0
1				1						12	0	0	0	0
1				1						12	0	0	0	0
2	1	1	0	1						12	0	0	0	0
2	1	1								12	0	0	0	0
2		1								12	0	0	0	0
3	0	1	1	1						12	0	0	0	0
3			1							12	0	0	0	0
4	1	1	1	0						12	0	0	0	0
4	1	1	1							12	0	0	0	0
5	0	0	1	1						12	0	0	0	0
6	1	0	1	0						12	0	0	0	0
6	1		1							12	0	0	0	0
6			1							12	0	0	0	0
6			1							12	0	0	0	0
7	0	1	0	1						12	0	0	0	0
7		1								12	0	0	0	0
7		1								12	0	0	0
8	0	1	1	1						12	0	0
8		1	1							12	0	0
9	0	1	1	0						12	0	0
9		1	1							12	0	0
9			1							12	0
10	0	0	0	0						12	0
11	0	0	0	0
12	1	0	1	0						1	1	1	1	1
12	0	0	0	0						1	1		1	1
12	0	0	0	0						1	1		1
12	0	0	0	0						1			1
12	0	0	0	0						1			1
12	0	0	0	0						2	0	1	1	1
12	0	0	0	0						2			1
12	0	0	0	0						2			1
12	0	0	0	0						2			1
12	0	0	0	0						3	1	1	0	1
12	0	0	0	0						3	1	1		1
12	0	0	0	0						3	1			1
12	0	0	0	0						3	1
12	0	0	0	0						4	1	1	1	1
12	0	0	0	0						4	1	1	1	1
12	0	0	0	0						4			1
12	0	0	0	0						4			1
12	0	0	0	0						5	1	0	0	1
12	0	0	0	0						6	1	1	1	1
12	0	0	0	0						6	1	1	1	1
12	0	0	0	0						6	1	1	1	1
12	0	0	0	0						6	1	1
12	0	0	0	0						6		1
12	0	0	0	0						7	1	1	0	1
12	0	0	0	0						7	1	1		1
12	0	0	0	0						7	1	1		1
12	0	0	0	0						7		1		1
12	0	0	0	0						7		1
12	0	0	0	0						7		1
12	0	0	0	0						7		1
12	0	0	0	0						7		1
12	0	0	0	0						8	1	1	1	1
12	0	0	0	0						8	1	1	1	1
12	0	0	0	0						8	1	1	1	1
12	0	0		0						8	1	1	1	1
12	0	0		0						8	1	1	1	1
12	0	0		0						8	1			1
12	0									8	1			1
12	0									8	1			1
12	0									8	1			1
										8	1
										8	1
										8	1
										8	1
										8	1
										9	0	1	1	0
										9		1	1
										9			1
										10	1	1	1	1
										10	1	1		1
										10	1	1		1
										10	1			1
										10				1
										10				1
										10				1
										10				1
										10				1
										10				1
										10				1
										11	0	0	0	0
										12	1	1	1	1
										12	1	1	1
										12			1
										12	0	0	0	0
										12	0	0	0	0
										12	0	0	0	0
										12	0	0	0	0
										12	0	0	0	0
										12	0	0	0	0
										12	0	0	0	0
										12	0	0	0	0
										12	0	0	0	0
										12	0	0	0	0
										12	0	0	0	0
										12	0	0	0	0
										12	0	0	0	0
										12	0	0	0	0
										12	0	0	0	0
										12	0	0	0	0
										12	0	0	0	0
										12	0	0	0	0
										12	0	0	0	0
										12	0	0	0	0
										12	0	0	0	0
										12	0	0	0	0
										12	0	0	0	0
										12		0	0
										12		0	0
										12		0	0
										12		0	0
										12		0	0
										12		0	0
										12			0
										12			0
										12			0

## Sheet: Fig 2B
Day	dsGFP	dsEiger	dsWgn	dsGrnd
1	1	1	1	0
1		1	1
1			1
1			1
1			1
1			1
1			1
2	1	1	1	1
2	1	1	1	1
2	1	1	1	1
2	1	1	1	1
2	1	1	1	1
2	1	1	1	1
2	1		1
2	1
3	1	0	0	1
3	1
3	1
3	1
4	1	0	0	1
5	1	0	1	1
5				1
5				1
5				1
5
6	0	1	1	0
6		1
7	1	1	0	1
7		1
7		1
8	1	0	0	1
8				1
8				1
8				1
8				1
8				1
8				1
9	1	1	0	0
10	0	0	0	0
11	0	0	1	0
11			1
12	0	0	0
12	0	0	0
12	0	0	0
12	0	0	0
12	0	0	0
12	0	0	0
12	0	0	0
12	0	0
1	0	1	1	1
1		1		1
1				1
2	0	1	1	1
2			1	1
3	1	1	0	1
3	1
4	1	0	0	0
4	1
5	0	0	1	0
6	1	0	0	0
7	1	0	0	0
8	1	0	1	1
9	0	0	0	0
10	0	0	0	0
11	0	0	0	0
12	0	0	0	0
12	0	0	0	0
12	0	0	0	0
12	0	0	0	0
12	0	0	0	0
12	0	0	0	0
12	0	0	0	0
12	0	0	0	0
12	0	0	0	0
12	0	0	0
12	0		0
12	0		0
12	0		0
12	0		0
12	0
12	0
12	0
12	0
1	0	0	1	1
2	1	1	0	1
2	1	1		1
2	1			1
2				1
2				1
2				1
2				1
3	1	1	1	1
3				1
4	0	1	1	1
5	1	0	0	1
5	1			1
5				1
5				1
6	1	0	0	1
6	1			1
6
7	0	1	0	1
7		1
8	0	0	1	0
9	1	1	0	0
9	1	1
9		1
9		1
9		1
10	1	1	1	1
10		1	1	1
10			1
11	1	0	0	1
11	1
12	0	0	1	0
12	0	0	0	0
12	0	0	0	0
12	0	0	0	0
12	0	0	0	0
12	0	0	0	0
12	0	0	0	0
12	0	0	0	0
12	0	0	0	0
12	0	0	0	0
12	0	0	0	0
12	0	0	0	0
12	0	0	0	0
12	0	0	0	0
12	0	0	0	0
12	0	0	0	0
12	0	0	0	0
12	0	0	0	0
12	0	0	0	0
12	0	0	0	0
12	0	0	0
12	0	0	0
12	0	0	0
12	0	0	0
12	0		0
12	0
12	0

## Sheet: Fig 3A
PBS	TNFα
27	18
0	2
11	1
0	0
16	0
1	0
35	0
60	0
24	0
27	5
1	4
52	7
44	0
65	9
7
266
13
67
0
80	79
141	3
0	120
7	1
61	0
19	32
	23
	57
	75
	99
	0
	0
	51
	273
15	0
2	0
2	0
0	0
0	43
9	1
0	0
65	0
6	0
0	0

## Sheet: Fig 3B
dsGFP	dsEiger	dsWgn
10	117	180
97	0	22
39	70	113
0	87
42	62
0	15
46	55
29
60
0
8	238	10
108	291	122
32	132	142
148	199	271
59	2	1
39	26	64
0	125	1
154	14	60
99	184	9
2	24	238
72	1	1
15	173	52
0	54	87
10	129	1
104	1
20
0
5
52
45
2
106
39
1
33
0	102	64
94	31	23
68	88	63
4	34	41
3	23	9
118	66	0
0	16	29
14	79	42
10	81	21
155	38	112
107	23	60
0	20	63
0	58	31
27	15	122
139	109	19
	59	70
	141	33
	26	35
	158	64
		0
10	26	76
5	22	79
9	53
26	140	63
10	46	32
28	11	194
12	183	107
34	51	87
6	71	168
152		44
		79
		133

## Sheet: Fig 3C
dsGFP	dsGrnd
5	92
22	61
2	74
2	48
0	57
34	162
36	95
103	143
5	143
2	33
0	56
18	18
5	9
4	65
2	1
5	61
47	44
0	5
17	3
5	33
14	65
55	20
104	21
123	50
40	10
29	1
7	0
0	0
9	22
18	84
9	26
1	11
3	14
125	29
4	15
4	9
30	24
11	66
6	4
0	4
19	52
8	49
4	7
10	44
23	6
	105

## Sheet: Fig 4A
dsGFP+PBS	dsGFP+rTNF	dsWgn+PBS	dsWgn+rTNF	dsGrnd+PBS	dsGrnd+rTNF
44	3	10	19	25	17
42	1	15	18	29	6
18	0	10	0	0	41
40	6	26	14	33	0
57	0	44	22	18	55
41	18	2	38	44	29
17	11	2	41	32	33
2	3	63	0	38	78
8	1	37	5	159	57
31	13	24	79	155
15	4		49	205
	0		133	62
	15
	0
	77
21	19	7	9	46	26
38	2	6	10	15	24
0	5	2	6	6	27
44	31	68	16	1	56
4	133	6	0	52	50
21	3	17	0	5	16
27	0	77	0	68	44
49	0	37	47	16	0
77	48	53	98	24	60
42	44	114	52	9	40
33	14	34	102	98	76
31	2	0	7	57	33
0	20	68	121	82
22	32	0	0	10
		47	15	46
		54	66
		51	84
			101
27	45	38	55	27	0
69	9	63	33	5	50
70	65	21	63	14	61
6	3	53	37	22	18
0	30	3	8	19	27
20	6	12	17	31	17
0	97	70	12	91	55
24	0	163	35	21	3
6	16	9	44	0	26
12	15	15	9	44	24
11	10	66		8	9
15	14	57			8
12	5				140
16	0				43
17	7
54	0
1	0
35	22
	8
43	11	72	53	10	49
90	72	80	12	82	7
17	58	15	72	0	114
137	61	57	7	19	62
159	73	192	80	55	54
30	8	64	107
8	5	10	58
94	6	85	92
65	67	18	36
14	33	91	88
22	14	125
104	47	49
96	29
58	37
105	9	36	24	63	28
24	0	21	30	18	49
15	1	25	47	0	30
18	3	2	19	122	43
43	6	6	84	50	55
7	20	19	45	8	21
0	0	29	0	35	0
66	44	37	39	77	67
48	15	21	18	41	73
71	12	55	35	61	4
9	50	5	57	15	0
5	0	0	109	24	40
46	33	44	6	59	19
63	17	13		14	88
	29				47
					72

## Sheet: Fig 4B
dsGFP	dsWgn	dsGrnd	dsWgn/Grnd
2	24	75	80
3	14	64	3
19	35	87	0
20	125	55	69
36	148	36	102
101	33	38	115
97	63	79	72
39	48	60	28
	15
15	10	0	39
4	18	26	42
8	34	37	37
0	59	7	15
44	61	52	0
31	0	0	41
8	24	33	16
41	0	0	31
18	43	15	2
13	27	0
8		29
10		19
0		61
		50
7	1	10	7
0	25	2	15
26	11	12	0
23	3	15	3
1	15	32	2
0	6	6	10
0	2	7	18
2	66	0	31
8	0	5	21
3	6	52	18
0	9	1	0
13	7	33	24
3	0	103	0
2	342	14	8
7	61	3	62
14	80	0	13
6	172	13	10
0	133	8	1
9	0	17	19
0	189	30	15
4	106	14	5
18	185	7	22
0	52	0	14
0	265	2	9
0	71	11	126
0	1	259	110
0		20	158
84		7	133
2		28	6
3		3	14
24		208	52
28		218	29
0		72	151
1		260
38		13
190		96
0		88
70		106
14
125
0	19	48	63
80	36	42	94
17	44	19	11
4	37	10	54
39	139	41	5
2	81	9	33
20	19	5	49
15	155	115	61
29	6	22
	93	66
	45	54

## Sheet: Fig 5B-C
Figure 5B
Wengen
Control	CLD
1	0.202297
1	0.221198
1	0.243692
Figure 5C
Grindelwald
Control	CLD
1	1.41294
1	2.23312
1	1.73416

## Sheet: Fig 5D
PBS	50ng	200ng
5	5	10
2.46	10.5	5.5
4	11	9
7.5	32.5	6.5
5	19	19
28.5	20.5	25.5
12.5	10	16
10.5	24.5	37
20.5	18	25
7.5	5.5	28
43.5	11	40
	30.5	26
	26	29
	19.5	54
	21.5	38.5
	22
27.5	44	29
13	36	51.5
8.5	20.5	38.5
8.5	16.5	30.5
7	44	25
11	33
4

[truncated: 12 more sheets: Fig 5E, Fig 5F, Fig 5G, Fig 5H, Fig 5I, Fig 6A, Fig 6B, Fig 6D, Fig 6E, S1 Fig, S2 Fig, S3 Fig]
